# Supplementary material for: MicroRNA-3145 as a potential therapeutic target for hepatitis B virus: inhibition of viral replication via downregulation of HBS and HBX
Source: Front Microbiol. 2025 Jan 6;15:1499216. doi: 10.3389/fmicb.2024.1499216 (PMC11743939; doi:10.3389/fmicb.2024.1499216)
Supplement: Supplementary file 1 [file Data_Sheet_1.xlsx]

## Sheet: Sheet1
	Table 2. Primer sequences for vector construction
	Forword primer (5'- -3')	Reverse primer (5'- -3')
F1	GTACAAGTAACTCGAGCTGACTCAGCATGTCAACGAC	TTGCGCCAGCGCCGCTGTAAGGCCACATGTTGACATCTATAATGTC
F2	GTACAAGTAACTCGAGCTGTTTGA GTTGATCCGCCACT	TTGCGGCCAGCGGCCGCTCCTACCTGATTTGCCTCTCTCTGGCCAATGAT
F3	TACAAGTAACTCGAGGGCATTCTATAAGAGAGAAACTACGCAGTGC	TTGCGGACCAGCGGCCGCAGGAATCGTGCAGGTCTTGCAT
F4	GTACAAGTAACTCGAGGGCCTATACCTTCCTGCTGGTGG	TTGCGGCCGCTGACATACTTTCCAATCAATAGGTCTTACAGGCAG
F5	GTACAAGTAACTCGAGGCCAAGTCTGTACAACATCTTGAGTCCCTTTTTAC	TTGCGGCCAGCGGCCGCAAATGAGGTGTATTTCCGAGAGAGGACAACAGAGTT
F6	GTACAAGTAACTCGAGCGACAACTCTGTTGTCCTCTCTCGGAAATA	TTGCGGCCAGCGGCCGCCCGATACAGAGCTGAGGCGGTG
F5-S1	ATGTTGGGGTACTTTACCGC	CTCGAGGCGATCGCCTAGAATTACTG
F5-S2	ACACAATGTGGCTATCCTGC	CTCGAGGCGATCGCCTAGAATTACTG
F5-S3	GCCAAGTGTTTGCTGACGCA	CTCGAGGCGATCGCCTAGAATTACTG
F5Δ	AACCTTTACCCCGTTGCCCGGCA	AAGTTGGCGAGAAAGTGAAAGCCTGC
F5m	GGCAACGGGGTAAAGGTTCAGAATTCGTTTACACAGA	CAACTTACAAGGCCTTTCTGTGTAAACGAATTCTGAACC
HBS	AAGCTTggaggttggtcttccaaacctcgac	GAATTCtcaaatgtatacccaaagacaaaagaaaattggtaatagaggtaaaaagggac
HBX	AAGCTTgctgctagggtgtgctgccaac	GAATTCttaggcagaggtgaaaaagttgcatggtgctg
BiP	tagaagcttatgaagctctccctggtg	tagtctagactacaactcatctttttctgctgtatcctcttcaccagttg
