# Supplementary material for: MicroRNA-3145 as a potential therapeutic target for hepatitis B virus: inhibition of viral replication via downregulation of HBS and HBX
Source: Front Microbiol. 2025 Jan 6;15:1499216. doi: 10.3389/fmicb.2024.1499216 (PMC11743939; doi:10.3389/fmicb.2024.1499216)
Supplement: Supplementary file 2 [file Data_Sheet_2.xlsx]

## Sheet: Sheet1
	Table 1. Primer sequences for RT-qPCR
Gene Name	Forword primer (5'- -3')	Reverse primer (5'- -3')
Pri-miR-3145	ACCACTAACTCCATGCAAACT	TGGGAAGTTGACTGTATCGG
POL region	AGGCTTTCACTTTCTCGCCA	GGTTGCGTCAGCAAACACTT
NHSL1	GCAGTTCTCAGTACTACTCTCAG	GAGAAGTCACTTGAGGCTGG
ISG15	GAGAGGCAGCGAACTCATCT	CTTCAGCTCTGACACCGACA
5.8S	GTCTACGCCATACCCT	AAAGCCTACAGCACCCGTA
miR-122-5p	TGGAGTGTGACAATGGTGTTTG	mRQ3 primer
miR-199a-3p	ACAGTAGTCTGCACATTGGTTA	mRQ3 primer
miR-205-5p	TCCTTCATTCCACCGGAGTCTG	mRQ3 primer
miR-210-3p	CTGTGCGTGTGACAGCGGCTGA	mRQ3 primer
miR-3145-5p	AACTCCAAACTCAAAACTCA	mRQ3 primer
miR-3145-3p	AGATATTGAGTGTTTGGAATTG	mRQ3 primer
